# Supplementary material for: The immune landscape of undifferentiated pleomorphic sarcoma
Source: Front Oncol. 2022 Oct 12;12:1008484. doi: 10.3389/fonc.2022.1008484 (PMC9597628; doi:10.3389/fonc.2022.1008484)
Supplement: Supplementary file 2 [file Table_1.xlsx]

## Sheet: Sheet1
Disease status: 1=primary, 2=recurrence, 3=metastasis	Size (cm)	Neoadjuvant Chemotherapy	Neoadjuvant Radiation	Adjuvant Radiation	Local recurrence	Metastatic recurrence	Vital status : 1=DOD, 2=DUN, 3=AWD, 4=NED	Time to follow up or death (months)	Time to progression or death (months)	PD1 Core 1&2 Cell Density (cell/mm^2)	CD8 Core 1&2 Cell Density (cell/mm^2)	CD3 Core 1&2 Cell Density (cell/mm^2)	CD163 Core 1&2 Cell Density (cell/mm^2)	LAG3 Core 1&2 Cell Density (cell/mm^2)	IDO1 core 1&2 Cell Density (cell/mm^2)	ICOS core 1&2 Cell Density (cell/mm^2)	OX40 core 1&2 -Area of Analysis (mm^2)	CD73 (%) Percentage of Membrane Tumor Positivity Core 1&2	CD39 (%) Percentage of Membrane Tumor Positivity Core 1&2	PD-L1 % (Clone 22C3)	CD20 core 1&2 Cell Density (cells/mm2)	Lymphoid aggregates presence (Yes/No)	Clusters (Immune High; Immune Low; Immune supressive)
primary	6	No	Yes	No	No	No	4	61.2333	61.2333	4.71233	32.3329	124.363	1842.94	0	0	0	1.75875	80	0	0	0.588996	No	Immune Intermediate
primary	8	No	Yes	No	No	No	4	94	94	7.46091	153.971	209.699	3947.14	0	0	0	0	75	0	0	0	No	Immune Intermediate
primary	6.5	No	No	No	No	No	2	8.5	8.5	2.55561	2.02723	3.48606	475.965	NE	NE	NE	NE	NE	0	0		No	Immune Low
primary	4.5	No	No	No	Yes	No	2	41.5	12.8	0	0.587647	3.92528	611.358	0	0	0	0	0	0	0	0	No	Immune Low
primary	3.5	No	No	No	No	No	4	156.833	156.833	1.22798	4.00728	22.7094	2816.14	0	0	0	0.551976	85	0	0	0	No	Immune Intermediate
primary	41	Yes	No	No	No	No	1	8.06667	8.06667	5.34399	65.4132	98.577	1311.15	0	0	0	0	0	0	0	0	No	Immune Low
primary	7.3	Yes	Yes	No	No	No	4	150.8	150.8	4.25535	16.7747	48.7232	3954.23	0	0	12.7604	4.06015	55	3	<5	1.37942	No	Immune Intermediate
primary	3	No	No	No	No	No	4	147.9	147.9	66.2802	358.603	685.521	4703.09	0	0	11.647	3.14432	0	50	<5	0	No	Immune High
primary	10	Yes	Yes	No	No	No	4	94.9667	94.9667	27.2388	144.507	461.146	3104.54	0	0	16.6048	28.401	40	0	0	0	Yes	Immune Intermediate
primary	5.5	No	No	Yes	Yes	No	2	30.3	11.8	82.021	142.851	729.645	2328.87	0	0	7.50815	0	0	0	0	0.594175	No	Immune Low
primary	9	No	No	Yes	No	No	4	84.3333	84.3333	8.78703	30.5198	34.3969	624.919	0	0	0	0	0	0	0	55.1654	Yes	Immune Low
primary	6.1	No	No	Yes	No	Yes	1	36.5333	36.5333	71.0585	191.117	271.25	2251.61	0	0	0	4.16166	55	0	0	1.12087	No	Immune Intermediate
primary	9	No	No	No	Yes	No	1	24.3	24.3	27.183	238.654	425.811	2799.15	0	0.530889	1.59267	1.0649	0	1	0	1.14005	No	Immune Low
recurrence	3	No	No	No	Yes	No	1	87.3667	25.2333	1.22517	9.92635	30.3513	2350.3	0	0	0	0	75	5	0	0	No	Immune Intermediate
primary	21	Yes	No	Yes	No	Yes	1	15.3		6.11769	45.1079	104.503	3510.57	0	0	0	0	2.5	15	0	1.6972	No	Immune Low
recurrence	3	No	No	No	Yes	No	1	87.3667	25.2333	5.52452	19.0419	74.7833	3828.5	0	0	13.5717	3.8001	80	0	0	0.583692		Immune Intermediate
primary	8.5	No	No	Yes	No	No	1	39.3333	39.3333	2.06846	43.6187	68.5372	1488.06	0	0	0	0	30.5	1	0	0	No	Immune Low
primary	10	No	Yes	No	No	Yes	2	53.6667	53.6667	192.182	933.611	1079.1	4145.81	0	0	28.6864	0	75	1	<5	3.60148	No	Immune High
primary	5.1	No	No	No	No	No	4	57.7333	57.7333	43.316	138.136	317.956	3492.33	0	0	3.45914	0	65	1	0	0.538353	No	Immune Intermediate
primary	52	No	No	No	No	No	1	58.3	58.3	54.08	119.511	355.483	1722.29	0	0	0	2.34621	30	0	0	1.4141	No	Immune Low
primary	3	No	No	Yes	No	Yes	1	35.9667	9.9	10.1503	48.7987	234.235	2091.75	0	0	5.29505	0	1	0	0	0	Yes	Immune Low
primary	7.5	No	No	Yes	Yes	No	2	32.5	30.8333	22.8602	39.1031	51.8421	246.23	0	0	0	0	0	1	0	1.18845	No	Immune Low
primary	3.2	No	No	Yes	No	No	4	97.0667	97.0667	141.989	220.487	372.073	3644.01	0	0	10.3854	0	0	15	0	5.42725	Yes	Immune High
recurrence	3	No	No	No	Yes	No	1	87.3667	25.2333	52.9465	111.24	302.843	3041.93	0	0	0	0	95	0.5	0	0		Immune Intermediate
primary	1.6	Yes	No	No	No	No	4	121.867	121.867	159.828	214.527	942.305	3392.93	0	0	1.32411	0	60	8	0	8.44466	No	Immune High
recurrence	3	Yes	No	No	Yes	No	1	87.3667	25.2333	146.685	274.356	435.493	3783.34	0	0	4.6435	0	0	12.5	0	0.534734		Immune High
primary	2	No	No	Yes	No	No	4	118.4	118.4	14.4512	185.689	472.513	3892.66	0	0	8.8308	0	85	1	0	0	No	Immune Intermediate
primary	4.8	No	No	No	No	No	1	44.7333	26.5	22.3049	303.661	448.007	1439.56	0	0	24.3131	8.24258	75	12.5	25	0	No	Immune Intermediate
primary	12	Yes	Yes	No	No	No	1	10.5667	10.5667	114.344	133.942	197.463	2682.62	0	0	7.22286	1.56376	92.5	20	25	0.533521	No	Immune Intermediate
primary	4.7	No	No	No	Yes	No	1	12.8667	12.8667	12.6967	6.27681	24.3462	3274.06	0	0	0	2.11304	80	1	0	0.573202	No	Immune Intermediate
primary	2.3	No	Yes	No	No	Yes	1	63.1	63.1	127.919	120.239	295.034	2773.53	0	0	20.6373	0	85	15	0	1.68223	No	Immune Intermediate
primary	5	No	No	Yes	No	Yes	1	54.3333	54.3333	2.38499	55.6258	121.851	2405.28	0	0	0	0	60	1	80	0.601436	No	Immune Intermediate
primary	2.5	No	No	No	No	No	4	117.267	117.267	219.225	2207.04	2780.85	2192.86	0.524991	0.524984	29.3997	0	10	45	10	39.492	Yes	Immune High
primary	1.4	No	Yes	No	No	Yes	1	21.7	21.7	4.26433	11.8839	45.3396	507.151	0	0	4.22423	0.528325	80	98	0	0	No	Immune Intermediate
primary	22	Yes	Yes	No	No	Yes	1	32.6	32.6	50.5478	96.9338	82.0636	1610.86	0	0	0	0	75	35	0	0	No	Immune Intermediate
primary	6	No	No	No	No	No	4	110.8	110.8	148.793	1521.17	3467.09	1026.74	0	0	138.222	85.391	85	70	10	50.4208	No	Immune High
primary	2.2	No	No	Yes	No	No	4	61.3667	61.3667	41.7663	109.758	310.026	2649.82	NE	0	NE	NE	95	10	0		No	Immune Intermediate
primary	3.5	No	No	No	No	No	2	33.4333	33.4333	22.1813	47.5207	257.461	1253.6	0	0.542874	0	0	10	7.5	0	5.76023	Yes	Immune Low
primary	5.5	No	No	No	No	No	2	40.5	40.5	319.608	539.577	883.166	2333.42	0	0	NE	0	10	4	0	5.23997	Yes	Immune High
primary	25	Yes	Yes	No	No	No	4	88.7667	88.7667	171.123	260.816	333.013	2304.04	0	0	8.15496	0	96.5	1	0	0	No	Immune Intermediate
primary	4.2	No	Yes	No	No	No	4	82.7333	82.7333	171.602	476.729	987.189	4986.29	0	0	16.1299	0	0	35	<5	0.523869	No	Immune High
primary	3.5	No	Yes	No	No	No	4	89.0333	89.0333	117.263	172.573	611.104	3233.18	0	0	16.6978	1.3104	NE	65	NE	0	No	Immune High
primary	3.7	No	No	Yes	No	No	4	73.8	73.8	83.3723	361.459	494.59	3829.38	0	0	1.16378	0	92.5	85	0	71.4399	Yes	Immune High
primary	5.2	No	No	No	No	No	2	10.3667	10.3667	44.8919	51.2374	107.848	3282.52	0	0	3.8469	0.556886	10.5	21	0	0	Yes	Immune Low
primary	0.7	No	No	Yes	No	No	4	99.1333	99.1333	61.3246	300.558	457.272	3242.07	0	2.13265	31.1998	0	90	5	0	0	Yes	Immune Intermediate
primary	22	Yes	No	No	No	No	1	15.1333	15.1333	3.61962	26.9211	72.6234	1677.77	0	0	0	0	1	10.5	0	1.15207	No	Immune Low
recurrence	5	Yes	No	Yes	Yes	No	4	176.867	13.7667	399.61	1076.94	1530.28	3534.21	0	1.89464	11.1681	0	100	85	0		No	Immune High
recurrence	3	Yes	No	No	Yes	No	1	87.3667	25.2333	6.08893	2.73747	15.647	1926.75	NE	NE	NE	NE	NE	0	0			Immune Low
recurrence	2.8	Yes	Yes	No	Yes	No	1	32.1333	32.1333	124.778	371.339	549.728	2353.48	0	0.534355	2.14515	0	85	3	0	1.12083	No	Immune Intermediate
recurrence	3.2	No	Yes	No	Yes	No	4	219.2	59.3333	36.9078	37.4901	91.5914	1771.11	0	0	0.574494	0	0	5.5	0	0	No	Immune Low
recurrence	13.5	No	No	Yes	Yes	No	1	106.9	19.6333	51.1906	224.784	348.149	3160.11	0	0	4.43691	2.2279	80	40	0	2.61712		Immune Intermediate
recurrence	3	Yes	Yes	No	No	No	4	272.467	56.2667	225.992	1768.19	2189.67	3930.7	0	0	45.937	0	75	20	0	0	Yes	Immune High
recurrence	5	No	No	Yes	No	Yes	1	130.333	36.7333	71.0085	126.909	306.53	3949.56	0	0	0	0	94	70	20	0	No	Immune Intermediate
recurrence	13.5	No	No	Yes	No	Yes	1	105.2	24.7	291.752	547.261	987.795	3703.45	0	0	2.76298	12.8055	55	90	0	10.0552		Immune High
metastasis	13.5	No	No	Yes	No	Yes	1	106.9	19.6333	18.942	30.2249	123.725	1321.49	0	0	23.1566	3.97437	15	0.5	<5	30.3541		Immune Low
recurrence	13	No	Yes	No	Yes	No	1	34.2	10.3	1.14201	4.55683	36.8935	688.855	0	0	0	0	0	0.5	0	0	No	Immune Low
recurrence	4.5	Yes	Yes	No	Yes	No	3	195.3	35.3333	11.215	43.0231	51.8994	2299.86	0	0	0	1.07165	87.5	70	<5	0		Immune Intermediate
recurrence	4.5	Yes		No	Yes	No	3	195.3	35.3333	78.8499	89.9929	135.141	1733.18	0	0	0	0.612455	80	1.5	0	0		Immune Intermediate
recurrence	4.5	Yes	Yes	No	No	No	3	195.3	35.3333	17.1486	16.3126	57.0803	1929.27	0	0	2.01271	0	30	42.5	0	0.916543		Immune Intermediate
recurrence	8.5	Yes	No	Yes	No	Yes	1	26.1667	5.5	22.9332	53.6574	95.4263	2861.26	0	0	16.871	0	70	0	0		No	Immune Intermediate
recurrence	3.1	No	Yes	No	Yes	No	1	66.2333	8.33333	1.42654	33.0538	72.1895	2006.15	0	0	0	0	0	0.5	0	0	No	Immune Low
metastasis	6.3	Yes	No	Yes	No	No	1	62.1	62.1	126.597	243.124	285.141	3142.86	0	0	0.562442	0	0	75	0	0	No	Immune Intermediate
recurrence	14	Yes	No	Yes	Yes	No	4	62.1667	40.1667	29.7321	252.294	422.998	3729.5	0	0	1.16799	2.30574	85	25	0	0	No	Immune Intermediate
metastasis	6.3	Yes	No	Yes	No	Yes	1	62.1	62.1	NE	NE	217.485	NE	0	0	8.63988	1.60143	0	8	0	6.41886		Immune Low
recurrence	2.2	No	No	Yes	Yes	No	3	88.3667	25.4667	8.56235	44.8347	125.477	2636.76	0	0	NE	NE	10	0	0	0	No	Immune Low
recurrence	6.5	No	No	Yes	No	No	2	29.9667	20.5	2.90568	45.752	42.2135	1333.11	0	0	0	0	1.5	0.5	0	0	No	Immune Low
recurrence	6.5	No	Yes	No	Yes	No	4	217.7	30.0333	232.197	452.393	457.333	4081.42	0	226.258	78.1164	4.00969	96.5	5	0	11.9966	Yes	Immune High
recurrence	4.7	No	Yes	No	No	No	2	102.5	43.3667	80.623	576.818	878.628	3237.18	0	0	67.7303	3.31166	50	0	0	16.153	Yes	Immune High
recurrence	4.2	Yes	No	Yes	No	No	1	34	7.3	8.13991	288.108	410.867	3667.02	0	0	1.80997	5.50538	65	7.5	0	28.72		Immune Low
recurrence	4.2	No	No	Yes	No	Yes	1	34	7.3	41.5561	473.503	552.003	3049.45	0	0	2.32422	0.562601	95	45	0	0	No	Immune Intermediate
primary	12.2	No	No	Yes	No	Yes	1	24.2667	18.9	55.4258	380.163	519.476	4399.81	0	0	12.0871	1.0127	82.5	12.5	<5	0		Immune Intermediate
recurrence	6	No	Yes	No	No	Yes	1	128.533	21.9	25.3439	656.026	933.25	3234.47	0	0	0	0	92.5	0	0	3.08155	No	Immune Intermediate
metastasis	12.2	No	No	Yes	No	No	1	24.2667	18.9	29.2835	358.181	888.963	3556.18	0	0	32.413	1.15206	94	12.5	0	0	Yes	Immune Intermediate
recurrence	1.3	No	No	Yes	Yes	No	4	146.9	18.8	56.2396	50.6286	254.82	714.404	0	1.54385	28.9424	0	80	0	0	24.9994	No	Immune Low
recurrence	7	No	Yes	No	No	No	2	20.0333	12.0667	4.22781	30.584	35.6068	3688.98	0	0	0	0	98	30	0	0	No	Immune Intermediate
recurrence	2.2	No	Yes	No	Yes	No	3	214.233	81.3667	180.292	1069.41	1050.36	2833.14	0	1.6255	63.139	3.23789	90	45	0	0	No	Immune High
recurrence	4	No	No	No	No	Yes	1	88.6	54.1667	62.897	124.395	398.76	2560.81	0	0	8.21203	0	85	35	0	0	No	Immune Intermediate
primary	10	No	Yes	No	Yes	No	1	35.6667	11.5333	19.6732	56.8392	78.548	2245.25	0	0	5.02009	1.10863	9	0	0	0	No	Immune Low
recurrence	3.5	Yes	No	No	Yes	No	1	46.6	5.6	142.148	868.078	1049.91	4347.66	0	1.2757	29.8405	1.2757	80	25	0	0	No	Immune High
recurrence	8.2	Yes	No	No	No	No	1	25.3333	6.23333	0.534919	8.0976	12.6816	1359.56	0	0	0	0	0	0	0	0	No	Immune Low
metastasis	17.5	Yes	No	Yes	Yes	No	4	7.86667	5.36667	354.293	565.034	861.543	2198.73	0	0	6.82759	0	95	55	0	0	No	Immune High
metastasis	10	Yes	Yes	No	Yes	No	1	35.6667	11.5333	0.565482	12.8068	29.1693	1101.07	0	0	0	0	15	8	0	0	No	Immune Low
primary	10.5	No	Yes	No	No	Yes	1	48.5	48.5	19.5179	453.393	623.555	3548.28	0	0	6.95025	1.97808	85	3	0	11.3675		Immune High
metastasis	2	No	No	No	No	Yes	1	97.8333	18.8333	19.9956	157.943	568.124	2639.75	0	0	58.5418	6.53274	25	0	0	3.74151	Yes	Immune Intermediate
metastasis	3.1	No	Yes	No	No	No	4	247.967	247.967	66.3248	91.9613	280.277	3205.95	0	0	0	3.21455	0	50	0	0	No	Immune Intermediate
metastasis	8.2	No	No	Yes	No	No	1	122.1	13.9333	7.05248	26.7961	111.758	1446.86	1.05995	0	0	0	0	1	0	0	Yes	Immune Low
metastasis	6.2	No	No	No	No	No	1	99.7667	99.7667	129.898	789.314	1087.16	NE	0	0	20.7837	0	98	10	80	0	No	Immune High
metastasis	6	No	No	Yes	Yes	No	1	104.6	63.6	296.806	946.052	1005.93	4042.55	0	0	105.566	7.96554	65	85	20	13.3853	Yes	Immune High
metastasis	12	Yes	Yes	No	No	No	1	21.6333		157.857	124.254	1618.51	2083.14	0	0	0	0	0	10.5	0		Yes	Immune Intermediate
metastasis	12	Yes	No	No	Yes	No	3	127.733	39.6	396.02	972.312	1446.74	2746.96	0	0	101.468	0	75	15	0	2.34741	Yes	Immune High
metastasis	10.5	Yes	Yes	No	No	Yes	1	48.5	48.5	6.39256	52.9448	98.5008	676.467	0	0	0	0.524498	1	12.5	0	0		Immune Low
metastasis	6.5	Yes	Yes	No	No	No	1	26.8667	26.8667	13.6114	27.0864	42.466	1318.27	0	0	0	0.624063	7.5	20	0	7.05412	No	Immune Low
metastasis	9	No	Yes	No	No	Yes	1	46.3667	46.3667	30.4811	127.716	222.884	790.154	0	0.622087	9.33131	0	0.5	1	0	0.64075	No	Immune Low
metastasis	16	Yes	Yes	No	No	Yes	1	35.2	35.2	12.5308	168.337	245.46	1579.11	0	0	1.88799	3.73533	1	0	<5	2.99538	No	Immune Intermediate
recurrence	2	Yes	Yes	No	Yes	No	3	126.967	5.53333	42.9822	135.564	253.562	2384.62	0	0	35.9954	0	5	17.5	0	3.55142	No	Immune Low
recurrence	2	No	Yes	No	Yes	No	3	126.967	5.53333	3.47081	30.1352	53.6926	423.567	0	0	0	0	0	0.5	0	1.84321	No	Immune Low
metastasis	27	Yes	No	Yes	Yes	No	1	54.3	24.5667	3.06574	6.52348	31.2661	612.142	0	0	0	0	2	8	0	0	No	Immune Low
metastasis	2	Yes	No	Yes	No	Yes	1	35.7	35.7	107.393	213.284	160.544	2898.44	0	0	1.95399	5.66443	32.5	0	<5	0	No	Immune Intermediate
metastasis	7.5	No	No	Yes	No	No	1	29.9333	20.0333	30.1704	550.539	629.5	2418.15	0	0	0.574629	0.564526	85	35	10	0	No	Immune High
metastasis	3.5	No	No	No	No	Yes	1	20.7	20.7	455.2	2153.57	2144.79	3107.17	0	0	NE	1.78282	70	85	0	8.32675	No	Immune High
metastasis	12	No	Yes	No	No	Yes	1	25.3	25.3	136.071	359.365	766.035	3593.41	0	0	4.84638	0	12.5	20	0	1.24933	Yes	Immune Intermediate
metastasis	16	Yes	No	Yes	Yes	No	4	131.667	131.667	0.536344	15.9781	27.8352	2293.42	0	0	0	0	99	0	0	0	No	Immune Intermediate
metastasis	25	No	Yes	No	No	Yes	4	210.8	110.3	290.208	590.648	614.921	2811.73	0	0	5.29438	0	95	0	0	5.48126	No	Immune High
primary	6.7	No	No	Yes	No	Yes	1	62.5	38.7	34.5519	105.625	263.076	2115.82	0	2.77049	7.73967	5.90905	95	30	0	2.37425	No	Immune Intermediate
metastasis	6.7	Yes	No	Yes	No	Yes	1	62.5	38.7	706.042	1308.29	1696.62	4215.63	0	0.612415	19.037	0	1	22.5	40	3.70451	Yes	Immune High
